# Supplementary material for: Stress resets ancestral heritable small RNA responses
Source: eLife. 2021 Mar 17;10:e65797. doi: 10.7554/eLife.65797 (PMC8021399; doi:10.7554/eLife.65797)
Supplement: Supplementary file 6. [file elife-65797-supp6.csv]

name	samples	obs	exp	log2_fold_enrichment	pval	padj	significant
epigenetic_related_genes	599	35	9.001767999	1.959074634	1.00E-04	0.0002	TRUE
P_granule_proteins	599	7	2.147480601	1.704709823	0.00679932	0.006799	TRUE
